# Supplementary material for: miR-136 Regulates the Proliferation and Adipogenic Differentiation of Adipose-Derived Stromal Vascular Fractions by Targeting HSD17B12
Source: Int J Mol Sci. 2023 Oct 4;24(19):14892. doi: 10.3390/ijms241914892 (PMC10573499; doi:10.3390/ijms241914892)
Supplement: Supplementary file 1 [file ijms-24-14892-s001.zip]

Archive with 1 entries (1 files):
- ijms-2597270-supplementary.pdf
